# Supplementary material for: Bisphenol A exposure in myasthenia gravis: Potential targets and mechanisms revealed by network toxicology and molecular dynamics
Source: PLoS One. 2026 Jul 28;21(7):e0354138. doi: 10.1371/journal.pone.0354138 (PMC13412062; doi:10.1371/journal.pone.0354138)
Supplement: S1 Table — (CSV) [file pone.0354138.s001.csv]

S1 Table. Performance comparison of LASSO, SVM-RFE, random forest, and XGBoost models in the GSE85452 dataset
Model	AUC	Accuracy	Sensitivity	Specificity	Precision	F1
LASSO	0.974358974358974	0.96	1	0.916666666666667	0.928571428571429	0.962962962962963
SVM-RFE	0.942307692307692	0.96	1	0.916666666666667	0.928571428571429	0.962962962962963
Random Forest	0.842948717948718	0.72	0.769230769230769	0.666666666666667	0.714285714285714	0.740740740740741
XGBoost	0.756410256410256	0.68	0.846153846153846	0.5	0.647058823529412	0.733333333333333
