# Supplementary material for: Bisphenol A exposure in myasthenia gravis: Potential targets and mechanisms revealed by network toxicology and molecular dynamics
Source: PLoS One. 2026 Jul 28;21(7):e0354138. doi: 10.1371/journal.pone.0354138 (PMC13412062; doi:10.1371/journal.pone.0354138)
Supplement: S2 Table — (XLTX) [file pone.0354138.s002.xltx]

## Sheet: Supplementary Table 2
S2 Table. MM-PBSA binding free energy decomposition of BPA-Ctarget protein complexes
Complex	ΔEvdW kJ/mol	ΔEele kJ/mol	ΔGpolar kJ/mol	ΔGnonpolar kJ/mol	-TΔS kJ/mol	ΔGbind kJ/mol	ΔGbind kcal/mol
BPA–TLR4	-180.486	-1.208	40.475	-18.942	27.853	-132.307	-31.622
BPA–PMM2	-178.719	-7.398	57.6	-18.685	23.132	-124.07	-29.653
BPA–CHRNB1	-140.242	-4.223	29.781	-15.85	5.48	-125.055	-29.889
